# Supplementary material for: Shotgun-Based Mass Spectrometry Analysis of Phospholipid and Triacylglycerol Molecular Species and Eicosanoids in Salmon Muscle Tissue on Feeding Microbial Oil
Source: Mar Drugs. 2023 Dec 21;22(1):11. doi: 10.3390/md22010011 (PMC10820676; doi:10.3390/md22010011)
Supplement: Supplementary file 1 [file marinedrugs-22-00011-s001.zip]

Archive with 1 entries (1 files):
- marinedrugs-2574240-supplementary.pdf
